# Supplementary material for: Donor-specific pathological features associate with genetic background, lesion type distribution, and clinical heterogeneity in multiple sclerosis
Source: Acta Neuropathol. 2026 Jun 25;151(1):72. doi: 10.1007/s00401-026-03040-3 (PMC13303759; doi:10.1007/s00401-026-03040-3)
Supplement: Supplementary file 2 — Supplementary file2 (XLSX 23 KB) [file 401_2026_3040_MOESM2_ESM.xlsx]

## Sheet: Sheet 1
Variable	Grouping	Test	Group1	N Group1	Mean Group1	SD Group1	Group2	N Group2	Mean Group1	SD Group2	Statistic	P-value	FDR adjusted P-value	Fold Change	Effect size type	Effect Size
Proportion active lesions	Cuffs	wilcoxon	Donors with cuffs	64	0.255977	0.226713	Donors without cuffs	187	0.191344	0.206954	7149.5	0.0194444	0.0324073	1.33778	Rank-biserial correlation	0.194769
Proportion active lesions	Nodules	wilcoxon	Donors with nodules	182	0.231123	0.218343	Donors without nodules	69	0.146371	0.188466	7944	0.00111616	0.0055808	1.57902	Rank-biserial correlation	0.26517
Proportion active lesions	BRLs	wilcoxon	Donors without BRLs	159	0.187218	0.210086	Donors with BRLs	52	0.250197	0.187713	3030	0.0036647	0.00916175	1.33639	Rank-biserial correlation	-0.267054
Proportion active lesions	Remyelination efficiency	wilcoxon	ERDs	129	0.203063	0.199379	PRDs	111	0.19603	0.190748	7259	0.85283	0.85283	1.03588	Rank-biserial correlation	0.0138976
Proportion active lesions	All pathologies	wilcoxon	All absent	29	0.133105	0.163835	≥1 Present	175	0.20881	0.198098	1920	0.0350616	0.043827	1.56875	Rank-biserial correlation	-0.24335
Proportion mixed active/inactive lesions	Cuffs	wilcoxon	Donors with cuffs	64	0.296766	0.236525	Donors without cuffs	187	0.294485	0.244857	6096.5	0.822934	0.822934	1.00775	Rank-biserial correlation	0.0188001
Proportion mixed active/inactive lesions	Nodules	wilcoxon	Donors with nodules	182	0.298859	0.234232	Donors without nodules	69	0.285064	0.263915	6705.5	0.406029	0.507536	1.04839	Rank-biserial correlation	0.0679248
Proportion mixed active/inactive lesions	BRLs	wilcoxon	Donors without BRLs	159	0.230749	0.227759	Donors with BRLs	52	0.449746	0.193893	1737	3.32712e-10	1.66356e-09	1.94907	Rank-biserial correlation	-0.579826
Proportion mixed active/inactive lesions	Remyelination efficiency	wilcoxon	ERDs	129	0.217215	0.195025	PRDs	111	0.353608	0.224519	4622.5	2.16399e-06	5.40997e-06	1.62792	Rank-biserial correlation	-0.354354
Proportion mixed active/inactive lesions	All pathologies	wilcoxon	All absent	29	0.200541	0.205335	≥1 Present	175	0.283636	0.221665	1943.5	0.0434221	0.0723702	1.41435	Rank-biserial correlation	-0.234089
Proportion inactive lesions	Cuffs	wilcoxon	Donors with cuffs	64	0.278326	0.210623	Donors without cuffs	187	0.336769	0.243087	5154	0.0978986	0.163164	1.20998	Rank-biserial correlation	-0.138703
Proportion inactive lesions	Nodules	wilcoxon	Donors with nodules	182	0.313053	0.234586	Donors without nodules	69	0.345116	0.24061	5771	0.32288	0.4036	1.10242	Rank-biserial correlation	-0.0809046
Proportion inactive lesions	BRLs	wilcoxon	Donors without BRLs	159	0.367766	0.251163	Donors with BRLs	52	0.222323	0.162514	5590.5	0.000138629	0.000646585	1.6542	Rank-biserial correlation	0.352322
Proportion inactive lesions	Remyelination efficiency	wilcoxon	ERDs	129	0.27322	0.171936	PRDs	111	0.410301	0.26717	5200	0.000258634	0.000646585	1.50173	Rank-biserial correlation	-0.273692
Proportion inactive lesions	All pathologies	wilcoxon	All absent	29	0.306	0.163737	≥1 Present	175	0.349494	0.246207	2427.5	0.709933	0.709933	1.14214	Rank-biserial correlation	-0.0433498
Proportion remyelinated lesions	Cuffs	wilcoxon	Donors with cuffs	62	0.346628	0.247837	Donors without cuffs	178	0.309568	0.273971	6136.5	0.186944	0.230567	1.11972	Rank-biserial correlation	0.112088
Proportion remyelinated lesions	Nodules	wilcoxon	Donors with nodules	175	0.307353	0.269355	Donors without nodules	65	0.350879	0.261658	5117	0.230567	0.230567	1.14162	Rank-biserial correlation	-0.100308
Proportion remyelinated lesions	BRLs	wilcoxon	Donors without BRLs	154	0.350195	0.273406	Donors with BRLs	50	0.223341	0.202186	4843	0.00595913	0.00993189	1.56799	Rank-biserial correlation	0.257922
Proportion remyelinated lesions	Remyelination efficiency	wilcoxon	ERDs	129	0.523029	0.189911	PRDs	111	0.082191	0.089668	14319	4.56529e-41	2.28264e-40	6.36358	Rank-biserial correlation	1
Proportion remyelinated lesions	All pathologies	wilcoxon	All absent	29	0.520336	0.189516	≥1 Present	175	0.285757	0.259007	3879	4.72147e-06	1.18037e-05	1.82091	Rank-biserial correlation	0.52867
Microglia and macrophage activation score	Cuffs	wilcoxon	Donors with cuffs	59	0.426317	0.247057	Donors without cuffs	169	0.330665	0.255798	6134.5	0.00841007	0.0403992	1.28927	Rank-biserial correlation	0.230468
Microglia and macrophage activation score	Nodules	wilcoxon	Donors with nodules	170	0.349063	0.257361	Donors without nodules	58	0.374041	0.255203	4643.5	0.509325	0.717781	1.07156	Rank-biserial correlation	-0.0581136
Microglia and macrophage activation score	BRLs	wilcoxon	Donors without BRLs	137	0.323559	0.257427	Donors with BRLs	52	0.408933	0.234505	2754.5	0.0161597	0.0403992	1.26386	Rank-biserial correlation	-0.226698
Microglia and macrophage activation score	Remyelination efficiency	wilcoxon	ERDs	116	0.354381	0.260246	PRDs	101	0.341009	0.228876	5917	0.899028	0.899028	1.03921	Rank-biserial correlation	0.0100717
Microglia and macrophage activation score	All pathologies	wilcoxon	All absent	24	0.367249	0.242415	≥1 Present	158	0.341254	0.249058	2031.5	0.574225	0.717781	1.07618	Rank-biserial correlation	0.0714662
Brainstem lesion rate	Cuffs	t.test	Donors with cuffs	47	2.68262	2.41277	Donors without cuffs	119	2.03992	1.92206	1.63298	0.106949	0.133687	1.31507	Cohen's d	0.310268
Brainstem lesion rate	Nodules	t.test	Donors with nodules	125	2.20467	1.98365	Donors without nodules	41	2.27439	2.39562	-0.168386	0.866855	0.866855	1.03163	Cohen's d	-0.0333346
Brainstem lesion rate	BRLs	t.test	Donors without BRLs	110	1.69167	1.73442	Donors with BRLs	35	3.59048	2.18856	-4.68594	2.3009e-05	0.000115045	2.12245	Cohen's d	-1.02499
Brainstem lesion rate	Remyelination efficiency	t.test	ERDs	95	1.78789	1.84752	PRDs	70	2.83786	2.24822	-3.19291	0.00176408	0.00294013	1.58726	Cohen's d	-0.51803
Brainstem lesion rate	All pathologies	t.test	All absent	19	1.01754	1.13433	≥1 Present	125	2.33667	2.06994	-4.13036	0.000182866	0.000457166	2.29638	Cohen's d	-0.667567
Cortical lesion rate	Cuffs	t.test	Donors with cuffs	60	1.1358	1.08251	Donors without cuffs	164	1.17206	1.19022	-0.216042	0.829339	0.829339	1.03192	Cohen's d	-0.0311889
Cortical lesion rate	Nodules	t.test	Donors with nodules	160	1.11141	1.09337	Donors without nodules	64	1.28968	1.31278	-0.961159	0.338796	0.423495	1.1604	Cohen's d	-0.153697
Cortical lesion rate	BRLs	t.test	Donors without BRLs	142	0.983176	1.03159	Donors with BRLs	50	1.6499	1.42065	-3.04764	0.00328191	0.00820478	1.67813	Cohen's d	-0.58247
Cortical lesion rate	Remyelination efficiency	t.test	ERDs	123	0.832211	0.81166	PRDs	95	1.63003	1.38856	-4.98136	1.80082e-06	9.00408e-06	1.95868	Cohen's d	-0.724942
Cortical lesion rate	All pathologies	t.test	All absent	27	1.00277	0.927221	≥1 Present	160	1.20551	1.22286	-0.998968	0.323412	0.423495	1.20218	Cohen's d	-0.170977
Dimension 1 rank	Cuffs	wilcoxon	Donors with cuffs	49	139.163	65.1212	Donors without cuffs	170	107.982	63.6534	5320	0.00313402	0.00313402	1.28876	Rank-biserial correlation	0.277311
Dimension 1 rank	Nodules	wilcoxon	Donors with nodules	155	125.8	63.7432	Donors without nodules	64	88.7031	61.3622	6595	0.000126726	0.000158407	1.41821	Rank-biserial correlation	0.329637
Dimension 1 rank	BRLs	wilcoxon	Donors without BRLs	140	92	60.4475	Donors with BRLs	44	169.023	48.1434	1015	2.094e-11	1.047e-10	1.8372	Rank-biserial correlation	-0.670455
Dimension 1 rank	Remyelination efficiency	wilcoxon	ERDs	110	89.6091	62.0392	PRDs	98	137.214	58.8649	3092	1.14353e-07	2.85884e-07	1.53125	Rank-biserial correlation	-0.426345
Dimension 1 rank	All pathologies	wilcoxon	All absent	28	57.6786	44.8909	≥1 Present	149	117.879	65.299	982	9.16884e-06	1.52814e-05	2.04373	Rank-biserial correlation	-0.529243
Dimension 2 rank	Cuffs	wilcoxon	Donors with cuffs	49	115.735	67.9451	Donors without cuffs	170	111.776	65.2365	4302	0.726869	0.726869	1.03541	Rank-biserial correlation	0.0328932
Dimension 2 rank	Nodules	wilcoxon	Donors with nodules	155	128.123	63.4153	Donors without nodules	64	75.2188	55.6821	7274	5.79796e-08	2.89898e-07	1.70333	Rank-biserial correlation	0.466532
Dimension 2 rank	BRLs	wilcoxon	Donors without BRLs	140	116.064	63.8398	Donors with BRLs	44	106.568	65.2824	3346	0.388936	0.48617	1.08911	Rank-biserial correlation	0.0863636
Dimension 2 rank	Remyelination efficiency	wilcoxon	ERDs	110	119.545	66.8506	PRDs	98	107.327	63.5794	5968	0.182602	0.304336	1.11385	Rank-biserial correlation	0.107236
Dimension 2 rank	All pathologies	wilcoxon	All absent	28	87.7143	63.3619	≥1 Present	149	119.738	63.3103	1487	0.0161337	0.0403341	1.36509	Rank-biserial correlation	-0.287152
Dimension 3 rank	Cuffs	wilcoxon	Donors with cuffs	49	64.551	53.5207	Donors without cuffs	170	128.594	62.2135	1832	2.39165e-09	1.19583e-08	1.99213	Rank-biserial correlation	-0.560144
Dimension 3 rank	Nodules	wilcoxon	Donors with nodules	155	109.226	66.8034	Donors without nodules	64	126.469	62.6018	4209	0.0784339	0.130723	1.15787	Rank-biserial correlation	-0.151411
Dimension 3 rank	BRLs	wilcoxon	Donors without BRLs	140	114.429	61.2933	Donors with BRLs	44	124.114	77.5009	2801	0.366136	0.457671	1.08464	Rank-biserial correlation	-0.0905844
Dimension 3 rank	Remyelination efficiency	wilcoxon	ERDs	110	94.7727	56.5351	PRDs	98	142.224	64.6669	3081	9.94723e-08	2.48681e-07	1.50069	Rank-biserial correlation	-0.428386
Dimension 3 rank	All pathologies	wilcoxon	All absent	28	120.893	52.5486	≥1 Present	149	118.174	66.8698	2121	0.889699	0.889699	1.023	Rank-biserial correlation	0.0167785
ARMSS	Cuffs	t.test	Donors with cuffs	54	7.43296	1.40697	Donors without cuffs	153	6.91431	1.67377	2.21215	0.0290299	0.0725749	1.07501	Cohen's d	0.322334
ARMSS	Nodules	t.test	Donors with nodules	148	7.05432	1.62014	Donors without nodules	59	7.0378	1.63801	0.0657379	0.947711	0.947711	1.00235	Cohen's d	0.0101695
ARMSS	BRLs	t.test	Donors without BRLs	139	6.64453	1.63399	Donors with BRLs	40	7.997	1.10315	-6.07081	2.72003e-08	1.36002e-07	1.20355	Cohen's d	-0.882292
ARMSS	Remyelination efficiency	t.test	ERDs	104	6.89673	1.60158	PRDs	94	7.23649	1.63792	-1.47298	0.142384	0.237307	1.04926	Cohen's d	-0.209867
ARMSS	All pathologies	t.test	All absent	23	6.64565	1.48757	≥1 Present	144	7.02208	1.669	-1.10736	0.27651	0.345638	1.05664	Cohen's d	-0.228699
Disease duration	Cuffs	t.test	Donors with cuffs	58	26.1552	11.3737	Donors without cuffs	174	28.6897	12.9876	-1.41687	0.159336	0.265561	1.0969	Cohen's d	-0.201039
Disease duration	Nodules	t.test	Donors with nodules	167	28.1377	12.7704	Donors without nodules	65	27.8462	12.3481	0.159964	0.873178	0.873178	1.01047	Cohen's d	0.0230412
Disease duration	BRLs	t.test	Donors without BRLs	153	30.7843	13.4414	Donors with BRLs	48	23.6667	8.87821	4.23625	4.4876e-05	0.00022438	1.30075	Cohen's d	0.568746
Disease duration	Remyelination efficiency	t.test	ERDs	115	30.0609	12.5183	PRDs	106	26.1132	11.9238	2.40071	0.0172002	0.0430006	1.15117	Cohen's d	0.322604
Disease duration	All pathologies	t.test	All absent	26	31	12.1293	≥1 Present	163	28.5276	12.8622	0.95707	0.345172	0.431465	1.08667	Cohen's d	0.19366
Age diagnosis	Cuffs	t.test	Donors with cuffs	58	33.1552	9.5473	Donors without cuffs	174	35.2184	11.2773	-1.35972	0.176598	0.441496	1.06223	Cohen's d	-0.189734
Age diagnosis	Nodules	t.test	Donors with nodules	167	34.6108	10.7529	Donors without nodules	65	34.9385	11.308	-0.20093	0.841119	0.841119	1.00947	Cohen's d	-0.0300346
Age diagnosis	BRLs	t.test	Donors without BRLs	153	35.8039	11.6111	Donors with BRLs	48	30.9167	7.91668	3.30487	0.00126582	0.00632909	1.15808	Cohen's d	0.450332
Age diagnosis	Remyelination efficiency	t.test	ERDs	115	35.0783	10.4991	PRDs	106	34.3396	11.2469	0.50353	0.61511	0.768887	1.02151	Cohen's d	0.0679892
Age diagnosis	All pathologies	t.test	All absent	26	35.8077	9.94794	≥1 Present	163	34.4724	11.0929	0.625233	0.535796	0.768887	1.03874	Cohen's d	0.121981
Age at death	Cuffs	t.test	Donors with cuffs	63	59.619	11.9602	Donors without cuffs	187	63.9144	12.8114	-2.42084	0.0170695	0.0284491	1.07205	Cohen's d	-0.340796
Age at death	Nodules	t.test	Donors with nodules	181	62.7514	12.781	Donors without nodules	69	63.0435	12.6368	-0.162859	0.870894	0.870894	1.00465	Cohen's d	-0.0229246
Age at death	BRLs	t.test	Donors without BRLs	165	66.5879	11.9746	Donors with BRLs	52	55.25	9.35755	7.09595	1.40053e-10	7.00266e-10	1.20521	Cohen's d	0.993834
Age at death	Remyelination efficiency	t.test	ERDs	128	65.0312	12.2146	PRDs	111	60.5676	12.4401	2.78991	0.00571251	0.0142813	1.0737	Cohen's d	0.362318
Age at death	All pathologies	t.test	All absent	29	67.4138	10.3078	≥1 Present	175	63.0171	12.543	2.05828	0.0456547	0.0570683	1.06977	Cohen's d	0.358689
